# Supplementary material for: Docking and Molecular Dynamics Simulations Clarify Binding Sites for Interactions of Novel Marine Sulfated Glycans with SARS-CoV-2 Spike Glycoprotein
Source: Molecules. 2023 Sep 3;28(17):6413. doi: 10.3390/molecules28176413 (PMC10490367; doi:10.3390/molecules28176413)
Supplement: Supplementary file 1 [file molecules-28-06413-s001.zip]

Archive with 1 entries (1 files):
- molecules-2537221-supplementary.pdf
